# Supplementary material for: Echinochrome Prevents Sulfide Catabolism-Associated Chronic Heart Failure after Myocardial Infarction in Mice
Source: Mar Drugs. 2023 Jan 12;21(1):52. doi: 10.3390/md21010052 (PMC9863521; doi:10.3390/md21010052)
Supplement: Supplementary file 1 [file marinedrugs-21-00052-s001.zip]

Archive with 1 entries (1 files):
- marinedrugs-2030823-supplementary.pdf
